# Supplementary material for: Auditory and Visual Response Inhibition in Children with Bilateral Hearing Aids and Children with ADHD
Source: Brain Sci. 2020 May 18;10(5):307. doi: 10.3390/brainsci10050307 (PMC7287647; doi:10.3390/brainsci10050307)
Supplement: Supplementary file 1 [file brainsci-10-00307-s001.zip]

Archive with 2 entries (2 files):
- SupplementaryMaterial_BrainSciences_LB.docx
- SupplementaryMaterial_BrainSciences_LB.pdf
